# Supplementary material for: The Finnic Peoples of Russia: Genetic Structure Inferred from Genome-Wide and Y-Chromosome Data
Source: Genes (Basel). 2024 Dec 17;15(12):1610. doi: 10.3390/genes15121610 (PMC11675159; doi:10.3390/genes15121610)
Supplement: Supplementary file 1 [file genes-15-01610-s001.zip]

Archive with 4 entries (4 files):
- Figure S1.tif
- Figure S2.tif
- Figure S3.tif
- Finnic_SupplTables S1-S7_2024.xlsx
