# Supplementary material for: The Finnic Peoples of Russia: Genetic Structure Inferred from Genome-Wide and Y-Chromosome Data
Source: Genes (Basel). 2024 Dec 17;15(12):1610. doi: 10.3390/genes15121610 (PMC11675159; doi:10.3390/genes15121610)
Supplement: Supplementary file 1 [file genes-15-01610-s001.zip › Finnic_SupplTables S1-S7_2024.xlsx]

## Sheet: Table S1
Supplementary Table S1. Y-chromosomal haplogroup frequencies in studied populations
Ethnic group	Populations	NYCHR	Geographic Location	Longitude	Latitude	Data source (Ychr)	E-M35	G1-M285	G2-M406	G2-P16	G2-P303	I1-M253	I2a1-P37.2	I2b-M223	I-M170(xM253,P37.2,M223)	J1-M267	J2a1b-M67	J2-M172(xM67)	N2a-Y3205(eq.P43)	N3a1-B211	N3a3-CTS10760	N3a4-Z1936	R1a1a1b1a1-PF6202(eq.M458)	R1a-M198(xM458)	R1b-M269	R1b-M343(xM269,M73)	T1a-M70	H-M69	L-M20	Q-M242	N-M231(xM128,Y3205,M178)
Finns	Ingrian Finns	43	Gatchinsky District, Leningrad Oblast, Russia	59.57	30.12	this study	0	0	0.0465116	0	0	0.116279	0	0	0	0	0	0	0	0	0.0232558	0.674419	0.0465116	0.0465116	0.0465116	0	0	0	0	0	0
Karelians	Karelians (North)	28	Kalevalsky District, Republic of Karelia, Russia	65.19	31.22	this study	0.0357143	0	0	0	0	0.25	0	0	0	0	0	0	0	0	0.107143	0.5	0.0714286	0.0357143	0	0	0	0	0	0	0
Karelians	Karelians (Tver)	63	Tver Oblast, Russia	57.11	35.52	updated from [1]	0.031746	0	0	0	0	0.0634921	0.015873	0.015873	0	0	0	0.015873	0.015873	0	0.190476	0.301587	0.031746	0.301587	0.015873	0	0	0	0	0	0
Karelians	Karelians (South-Eastern, Ludic)	42	Pryazhinsky District, Republic of Karelia, Russia	61.69	33.62	this study	0	0	0	0	0	0.0238095	0.047619	0	0	0	0	0	0.0238095	0	0.047619	0.214286	0.238095	0.357143	0.047619	0	0	0	0	0	0
Karelians	Karelians (South-Western, Livvi)	60	Olonetsky District, Republic of Karelia, Russia	60.98	32.97	this study	0.1	0	0	0	0.0333333	0.0333333	0	0	0	0	0	0	0.0166667	0	0.0666667	0.333333	0.15	0.25	0.0166667	0	0	0	0	0	0
Ingrians	Ingrians	58	Kingiseppsky District, Leningrad Oblast, Russia	59.37	28.6	this study	0	0	0	0	0.0172414	0.206897	0	0	0	0	0	0	0	0	0.0862069	0.37931	0.0689655	0.189655	0.0517241	0	0	0	0	0	0
Veps	Veps	48	Prionezhsky District, Republic of Karelia, Russia	61.45	35.09	this study	0	0	0.0208333	0	0	0.208333	0.0416667	0	0	0	0	0	0.0833333	0	0.104167	0.145833	0.145833	0.1875	0.0416667	0.0208333	0	0	0	0	0
Votes	Votes	15	Kingiseppsky District, Leningrad Oblast, Russia	59.6515	28.28	this study	0	0	0	0	0	0	0.0666667	0	0	0	0	0	0	0	0.133333	0.0666667	0.0666667	0.666667	0	0	0	0	0	0	0
	Finnic populations (total)	357					0.0209325	0	0.00841812	0	0.00632184	0.112768	0.0214782	0.00198413	0	0	0	0.00198413	0.0174603	0	0.0948584	0.326929	0.102406	0.254347	0.0275076	0.00260417	0	0	0	0	0
Russians	Novgorod (Antsiferovo)	44	Novgorod Oblast, Russia	58.93	34.04	updated from [2]	0.0681818	0	0	0	0	0.0909091	0	0.0227273	0	0	0	0.0227273	0.0227273	0	0.136364	0.113636	0.181818	0.272727	0.0454545	0	0	0	0.0227273	0	0
Russians	Novgorod (Kabozha)	45	Novgorod Oblast, Russia	58.8	35.04	updated from [2]	0.0888889	0	0	0	0	0.0666667	0.0222222	0	0	0	0.0222222	0	0.0222222	0	0.0444444	0.0666667	0.133333	0.377778	0.133333	0.0222222	0	0	0	0	0
Russians	Novgorod (Lyubytino)	46	Novgorod Oblast, Russia	58.81	33.41	updated from [2]	0.0652174	0	0	0	0	0.0869565	0.0434783	0	0	0.0217391	0.0217391	0	0.0434783	0	0.108696	0.0869565	0.108696	0.347826	0.0217391	0.0217391	0	0.0217391	0	0	0
Russians	Pomors (Onega Coast)	48	Arkhangelsk Oblast, Russia	64.4	37.4	updated from [3]	0.0625	0	0	0	0	0.1875	0.0208333	0	0	0	0	0	0.0208333	0	0.0625	0.270833	0.166667	0.1875	0.0208333	0	0	0	0	0	0
Russians	Pomors (Summer Coast)	48	Arkhangelsk Oblast, Russia	64.9	37.9	updated from [3]	0.0416667	0	0	0	0	0.25	0.0416667	0.0208333	0	0	0.0416667	0	0	0	0.0625	0.1875	0	0.145833	0.208333	0	0	0	0	0	0
Russians	Pomors (Winter Coast-West)	36	Arkhangelsk Oblast, Russia	65.7	40.2	updated from [3]	0.0277778	0	0	0	0	0.305556	0.194444	0	0	0	0	0	0	0	0.0833333	0.0277778	0.111111	0.194444	0.0277778	0	0.0277778	0	0	0	0
Russians	Krasnoborsk	90	Arkhangelsk Oblast, Russia	61.56	45.94	updated from [4; 5]	0.0111111	0	0.0111111	0	0.0111111	0.144444	0.1	0	0.0333333	0	0.0222222	0.0333333	0.0444444	0.0111111	0.1	0.222222	0.0888889	0.0888889	0.0666667	0	0	0.0111111	0	0	0
Russians	Pskov (Ostrov)	74	Pskov Oblast, Russia	57.58	28.53	updated from [4; 5]	0.0405405	0	0	0	0	0.0675676	0.0945946	0	0.0135135	0.0135135	0	0.0135135	0	0	0.243243	0.027027	0.175676	0.283784	0.027027	0	0	0	0	0	0
Russians	Pskov (Porkhov)	55	Pskov Oblast, Russia	58.28	29.93	updated from [4; 5]	0.0363636	0	0	0	0	0.0727273	0.109091	0	0.0181818	0	0	0	0.0181818	0	0.0909091	0.0363636	0.0727273	0.472727	0.0545455	0	0	0	0	0	0.0181818
Russians	Tver (Kashin)	64	Tver Oblast, Russia	57.6	38.02	updated from [4; 5]	0.03125	0	0	0	0	0.03125	0.078125	0.03125	0	0	0	0.046875	0	0	0.0625	0.015625	0.21875	0.390625	0.078125	0	0	0	0	0.015625	0
Russians	Tver (Selizharovo&Torzhok)	81	Tver Oblast, Russia	56.85	33.45	this study	0.0123457	0	0	0	0.0123457	0.0740741	0.0987654	0	0	0	0	0.0246914	0	0	0.111111	0	0.135802	0.530864	0	0	0	0	0	0	0
Russians	Yaroslavl (Mologa)	23	Yaroslavl Oblast, Russia	58.19	38.5	updated from [6]	0.0434783	0	0	0	0	0.0434783	0.0434783	0	0	0	0	0.0434783	0	0	0.0869565	0.26087	0.130435	0.304348	0.0434783	0	0	0	0	0	0
Russians	Yaroslavl (other)	109	Yaroslavl Oblast, Russia	57.89	38.1	updated from [6]	0.0550459	0	0.00917431	0	0.00917431	0.100917	0.0642202	0	0.00917431	0.0183486	0.00917431	0	0	0	0.0458716	0.0183486	0.238532	0.348624	0.0733945	0	0	0	0	0	0
	Total	1120
[1]	Agdzhoyan, A.T.; Skhalyakho, R.A.; Balaganskaya, O.A.; Kozlov, S.A.; Palipana, S.D.; Balanovsky, O.P.; Balanovska, E.V. The Possibility of Gene Pool Preservation in the Diaspora of Tver Karelians. Russ J Genet 2017, 53 (11), 1338–1348, doi:10.1134/S0016675818130027. (In Russian)
[2]	Balanovska, E.V.; Agdzhoyan, A.T.; Skhalyakho, R.A.; Balaganskaya, O.A.; Freydin, G.S.; Chernevskii, K.G.; Chernevskii, D.K.; Stepanov, G.D.; Kagazezheva, Z.A.; Zaporozhchenko, V.V.; et al. Gene Pool of the Novgorod Population: Between the North and the South. Russ J Genet 2017, 53, 1259–1271, doi:10.1134/S1022795417110023.
[3]	Okovantsev, V.; Ponomarev, Gy.; Agdzhoyan, A.T.; Agdzhoyan, A.T.; Pylev, Vy.; Balanovska, E. Peculiarity of Pomors of Onega Peninsula and Winter Coast in the Genetic Context of Northern Europe. BRSMU 2022, doi:10.24075/brsmu.2022.046.
[4]	Balanovsky, O.; Rootsi, S.; Pshenichnov, A.; Kivisild, T.; Churnosov, M.; Evseeva, I.; Pocheshkhova, E.; Boldyreva, M.; Yankovsky, N.; Balanovska, E.; et al. Two Sources of the Russian Patrilineal Heritage in Their Eurasian Context. The American Journal of Human Genetics 2008, 82, 236–250, doi:10.1016/j.ajhg.2007.09.019.
[5]	Ilumäe, A.-M.; Reidla, M.; Chukhryaeva, M.; Järve, M.; Post, H.; Karmin, M.; Saag, L.; Agdzhoyan, A.; Kushniarevich, A.; Litvinov, S.; et al. Human Y Chromosome Haplogroup N: A Non-Trivial Time-Resolved Phylogeography That Cuts across Language Families. The American Journal of Human Genetics 2016, 99, 163–173, doi:10.1016/j.ajhg.2016.05.025.
[6]	Chukhryaeva, M.I.; Pavlova, E.S.; Napolskich, V.V.; Garin, E.V.; Klopov, A.S.; Temnyatkin, S.N.; Zaporozhchenko, V.V.; Romanov, A.G.; Agdzhoyan, A.T.; Utevska, O.M.; et al. Is There a Finno-Ugric Component in the Gene Pool of Russians from Yaroslavl Oblast? Evidence from Y-Chromosome. Russ J Genet 2017, 53, 388–399, doi:10.1134/S1022795417030048.

## Sheet: Table S2
Supplementary Table S2. Autosomal data
Ethnic group	Populations	NAUTOS	N (both autosomal and Y-chromosomal markers)	N (female, autos. only)	Data source
Finns	Ingrian Finns	11	7	4	this study
Karelians	Karelians (North)	5	5	0	this study, [1]
Karelians	Karelians (Tver)	11	11	0	[2]
Karelians	Karelians (South-Eastern, Ludic)	4	4	0	this study, [1]
Karelians	Karelians (South-Western, Livvi)	5	5	0	this study, [1]
Ingrians	Ingrians	18	12	6	this study
Veps	Veps	9	9	0	this study, [1]
Votes	Votes	4	3	1	this study
	Finnic populations (total)	67	56	11
Russians	Novgorod (Kabozha)	7	7	0	[3]
Russians	Novgorod (Lyubytino)	3	3	0	[3]
Russians	Novgorod (other)	5	5	0	[3]
Russians	Pskov (Ostrov)	11	11	0	this study
Russians	Pskov (Porkhov)	14	14	0	this study
Russians	Yaroslavl (Mologa)	3	3	0	this study
Russians	Yaroslavl (other)	13	13	0	this study
	Total	123	112	11
[1]	samples were genotyped by Affymetrix Axiom® Genome-wide Human Origins 1 and analysed in: Jeong, C.; Balanovsky, O.; Lukianova, E.; Kahbatkyzy, N.; Flegontov, P.; Zaporozhchenko, V.; Immel, A.; Wang, C.-C.; Ixan, O.; Khussainova, E.; et al. The Genetic History of Admixture across Inner Eurasia. Nat Ecol Evol 2019, 3, 966–976, doi:10.1038/s41559-019-0878-2.
[2]	Balanovsky, O. P., Gorin, I. O., Zapisetskaya, Y. S., Golubeva, A. A., Kostryukova, E. S. and Balanovska, E. V. (2020), "Interactions between gene pools of russian and finnish-speaking populations from Tver region: analysis of 4 million SNP markers", Bulletin of RSMU, no. 6, p. 15–22. DOI: 10.24075/brsmu.2020.072
[3]	Balanovska E.V., Chernevskiy D.K., Balanovsky O.P. The genetic peculiarity of the Novgorod population in the context of ethnic groups from European Russia. Title in english. 2021;(3(124)):51-57. (In Russ.) https://doi.org/10.34680/2076-8052.2021.3(124).51-57

## Sheet: Table S3
Supplementary Table S3. Frequencies of Y-chromosomal haplogroup N3a4 branches (sub-haplogroups) in studied populations
		CTS1223 (eq.Z1936)
				Y13850		Z1924
								YP5259				Z1928
										Z35275				SK1485				Z1926
																YP6094
																				Y20923			Z1927
																										Z19825										CTS4329
																												Z19833		Z4747						CTS4329			Y125466				PH521
																																Z1941													Y31248
																																		Z1937							CTS3223
		CTS1223		Y13850		Z1924		YP5259		Z35275		Z1928		SK1485		YP6094		Z1926		Y20923			Z1927			Z19825		Z19833		Z4747		Z1941		Z1937		CTS4329			Y125466		CTS3223		PH521		Y31248
Populations	NYCHR	CTS1223	CTS1223(xY13850,Z1924)	Y13850		Z1924	Z1924(xYP5259,Z1928)	YP5259	YP5259(xZ35275)	_	Z35275	_	Z1928	SK1485	SK1485(xYP6094)	YP6094		Z1926	_	Y20923	_		Z19827	_		Z19825	Z19825(xZ19833,Z4747)	Z19833	_	Z4747	Z4747(xZ1941)	Z1941	Z1941(xZ1937)	Z1937	_	CTS4329	CTS4329(xY125466,PH521)	_	Y125466	Y125466(xCTS3223)	_	CTS3223	_	_	Y31248
Ingrian Finns	43	0.674419	0	0		0.674419	0	0	0		0		0.674419	0	0	0		0.674419		0			0.674419			0.485581	0	0.0539535		0.377674	0.0269767	0.350698	0.0809302	0.242791		0.188837	0		0.16186	0.0539535		0.0809302			0.0269767
Votes	15	0.0666667	0	0		0.0666667	0	0	0		0		0.0666667	0	0	0		0.0666667		0			0.0666667			0.0666667	0	0		0.0666667	0.0666667	0	0	0		0	0		0	0		0			0
Ingrians	58	0.37931	0	0		0.37931	0	0	0		0		0.37931	0	0	0		0.356998		0			0.356998			0.200811	0	0		0.200811	0	0.200811	0.178499	0		0.156187	0.111562		0.0446247	0		0.0446247			0
Karelians (North)	28	0.5	0	0		0.5	0	0	0		0		0.5	0	0	0		0.5		0			0.5			0.192308	0.0769231	0.0384615		0.0769231	0	0.0769231	0	0.0769231		0.307692	0		0.307692	0		0.307692			0
Karelians (Tver)	63	0.301587	0	0		0.301587	0	0.0335097	NA		NA		0.268078	0.0335097	0.0335097	0		0.234568		0			0.234568			0.234568	0.201058	0.0335097		0	0	0	0	0		0	0		0	0		0			0
Karelians (SE, Ludic)	42	0.214286	0	0		0.214286	0	0.0238095	0		0.0238095		0.190476	0	0	0		0.190476		0			0.190476			0.190476	0.166667	0		0.0238095	0	0.0238095	0.0238095	0		0	0		0	0		0			0
Karelians (SW, Livvi)	60	0.333333	0	0		0.333333	0	0.0208333	0		0.0208333		0.3125	0	0	0		0.3125		0			0.3125			0.229167	0.1875	0		0.0416667	0.0208333	0.0208333	0.0208333	0		0.0833333	0		0.0416667	0		0.0416667			0.0416667
Veps	48	0.145833	0	0		0.145833	0	0.0625	0		0.0625		0.0833333	0.0416667	0	0.0416667		0.0416667		0			0.0416667			0.0416667	0.0416667	0		0	0	0	0	0		0	0		0	0		0			0

## Sheet: Table S4
Supplementary Table S4. Nei`s genetic distances based on Y-chromosomal haplogroup frequencies
	Populations	Ingrian Finns	Karelians (North)	Ingrians	Pomors (Onega Coast)	Krasnoborsk	Veps	Karelians (SW, Livvi)	Karelians (Tver)	Yaroslavl (Mologa)	Karelians (SE, Ludic)	Novgorod (Antsiferovo)	Novgorod (Lyubytino)	Novgorod (Kabozha)	Yaroslavl (other)	Tver (Kashin)	Pskov (Ostrov)	Votes	Pskov (Porkhov)	Tver (Selizharovo&Torzhok)	Pomors (Summer Coast)	Pomors (Winter Coast-West)
	Ingrian Finns	0	0.062756	0.128671	0.273608	0.262457	0.600851	0.245859	0.349128	0.395821	0.637238	0.87624	1.11436	1.30353	1.71292	1.92319	1.70606	1.75779	1.7231	2.23947	0.501836	1.43885
	Karelians (North)	0.062756	0	0.068207	0.153777	0.154844	0.352012	0.258692	0.306635	0.388175	0.641412	0.645122	0.871362	1.15484	1.30227	1.63319	1.13003	1.65102	1.44289	1.7133	0.341702	0.783464
	Ingrians	0.128671	0.068207	0	0.060539	0.104887	0.173427	0.12751	0.125992	0.154339	0.296325	0.316987	0.399254	0.509892	0.622109	0.728005	0.629974	0.695114	0.618566	0.726918	0.193128	0.519289
	Pomors (Onega Coast)	0.273608	0.153777	0.060539	0	0.105716	0.083007	0.089195	0.169588	0.112351	0.171838	0.156823	0.251284	0.334638	0.329139	0.44065	0.405385	0.581072	0.467403	0.51322	0.253477	0.347107
	Krasnoborsk	0.262457	0.154844	0.104887	0.105716	0	0.127016	0.233511	0.224506	0.217778	0.343927	0.316083	0.416891	0.546412	0.557508	0.65481	0.455013	0.853014	0.630388	0.751342	0.191992	0.326387
	Veps	0.600851	0.352012	0.173427	0.083007	0.127016	0	0.270799	0.243518	0.206275	0.215891	0.130742	0.183115	0.282243	0.239974	0.340121	0.253548	0.48237	0.340526	0.366171	0.237764	0.179797
	Karelians (SW, Livvi)	0.245859	0.258692	0.12751	0.089195	0.233511	0.270799	0	0.096241	0.044548	0.11154	0.173222	0.239081	0.295497	0.381767	0.404258	0.43695	0.4272	0.422867	0.47552	0.474872	0.770342
	Karelians (Tver)	0.349128	0.306635	0.125992	0.169588	0.224506	0.243518	0.096241	0	0.059785	0.186091	0.171407	0.173947	0.302055	0.446551	0.413217	0.293815	0.270995	0.288075	0.346039	0.385232	0.633666
	Yaroslavl (Mologa)	0.395821	0.388175	0.154339	0.112351	0.217778	0.206275	0.044548	0.059785	0	0.049225	0.097405	0.118753	0.163541	0.228118	0.210658	0.255621	0.222963	0.21033	0.244805	0.402797	0.541481
	Karelians (SE, Ludic)	0.637238	0.641412	0.296325	0.171838	0.343927	0.215891	0.11154	0.186091	0.049225	0	0.088444	0.110977	0.122442	0.11605	0.109685	0.230145	0.191756	0.179643	0.180022	0.581489	0.545735
	Novgorod (Antsiferovo)	0.87624	0.645122	0.316987	0.156823	0.316083	0.130742	0.173222	0.171407	0.097405	0.088444	0	0.058472	0.09894	0.090565	0.109203	0.092417	0.214894	0.167149	0.161116	0.443244	0.375486
	Novgorod (Lyubytino)	1.11436	0.871362	0.399254	0.251284	0.416891	0.183115	0.239081	0.173947	0.118753	0.110977	0.058472	0	0.056416	0.085653	0.090193	0.109951	0.08097	0.047954	0.058659	0.482721	0.338475
	Novgorod (Kabozha)	1.30353	1.15484	0.509892	0.334638	0.546412	0.282243	0.295497	0.302055	0.163541	0.122442	0.09894	0.056416	0	0.060415	0.06231	0.207572	0.120946	0.067651	0.098368	0.429495	0.447916
	Yaroslavl (other)	1.71292	1.30227	0.622109	0.329139	0.557508	0.239974	0.381767	0.446551	0.228118	0.11605	0.090565	0.085653	0.060415	0	0.028063	0.141595	0.18153	0.106501	0.088611	0.598199	0.306532
	Tver (Kashin)	1.92319	1.63319	0.728005	0.44065	0.65481	0.340121	0.404258	0.413217	0.210658	0.109685	0.109203	0.090193	0.06231	0.028063	0	0.13507	0.115516	0.076422	0.055792	0.741439	0.433338
	Pskov (Ostrov)	1.70606	1.13003	0.629974	0.405385	0.455013	0.253548	0.43695	0.293815	0.255621	0.230145	0.092417	0.109951	0.207572	0.141595	0.13507	0	0.213113	0.160581	0.136572	0.693202	0.327246
	Votes	1.75779	1.65102	0.695114	0.581072	0.853014	0.48237	0.4272	0.270995	0.222963	0.191756	0.214894	0.08097	0.120946	0.18153	0.115516	0.213113	0	0.029891	0.028322	0.861215	0.615794
	Pskov (Porkhov)	1.7231	1.44289	0.618566	0.467403	0.630388	0.340526	0.422867	0.288075	0.21033	0.179643	0.167149	0.047954	0.067651	0.106501	0.076422	0.160581	0.029891	0	0.018224	0.59275	0.368513
	Tver (Selizharovo&Torzhok)	2.23947	1.7133	0.726918	0.51322	0.751342	0.366171	0.47552	0.346039	0.244805	0.180022	0.161116	0.058659	0.098368	0.088611	0.055792	0.136572	0.028322	0.018224	0	0.793463	0.390395
	Pomors (Summer Coast)	0.501836	0.341702	0.193128	0.253477	0.191992	0.237764	0.474872	0.385232	0.402797	0.581489	0.443244	0.482721	0.429495	0.598199	0.741439	0.693202	0.861215	0.59275	0.793463	0	0.33132
	Pomors (Winter Coast-West)	1.43885	0.783464	0.519289	0.347107	0.326387	0.179797	0.770342	0.633666	0.541481	0.545735	0.375486	0.338475	0.447916	0.306532	0.433338	0.327246	0.615794	0.368513	0.390395	0.33132	0

## Sheet: Table S5
Supplementary Table S5. Pearson`s correlations between maps of Nei`s genetic distances (Y-chromosome)
	Ingrian Finns	Ingrians	Karelians (North)	Karelians (SE, Ludic)	Karelians (SW, Livvi)	Karelians (Tver)	Veps	Votes
Ingrian Finns	1
Ingrians	0.860692	1
Karelians (North)	0.961744	0.912111	1
Karelians (SE, Ludic)	0.485433	0.777794	0.498041	1
Karelians (SW, Livvi)	0.696159	0.876393	0.687769	0.948665	1
Karelians (Tver)	0.670168	0.89906	0.696363	0.939671	0.975066	1
Veps	0.709414	0.94052	0.807074	0.818943	0.850818	0.880718	1
Votes	0.189915	0.579064	0.234432	0.905636	0.764087	0.81079	0.644794	1

## Sheet: Table S6
Supplementary Table S6. Proportions of ancestral components based on the ADMIXTURE analysis results at K=6
Populations	N (samples)	k4 (MEAN)	k4 (σ)	k4 (MIN)	k4 (MAX)	k1 (MEAN)	k1 (σ)	k1 (MIN)	k1 (MAX)	k5 (MEAN)	k5 (σ)	k5 (MIN)	k5 (MAX)	k3 (MEAN)	k3 (σ)	k3 (MIN)	k3 (MAX)	k2 (MEAN)	k2 (σ)	k2 (MIN)	k2 (MAX)	k6 (MEAN)	k6 (σ)	k6 (MIN)	k6 (MAX)
Veps	9	0.595203	0.0909337	0.383257	0.673254	0.0663934	0.0128857	0.049929	0.081018	0.0505357	0.0261693	0.016286	0.105799	0.271447	0.061671	0.222612	0.405392	0.00706444	0.0174474	1e-05	0.052788	0.009356	0.0105658	1e-05	0.030738
Karelians (South-Western, Livvi)	5	0.548475	0.158084	0.273497	0.652503	0.0605998	0.00950299	0.051211	0.075256	0.0527318	0.0163179	0.036755	0.07784	0.317768	0.132697	0.20587	0.545621	0.0119152	0.0225568	1e-05	0.051821	0.0085112	0.0101872	1e-05	0.023338
Karelians (South-Eastern, Ludic)	4	0.631093	0.0873566	0.502461	0.692182	0.0625202	0.0215316	0.031806	0.08076	0.0331682	0.0223001	0.014231	0.063923	0.24941	0.0556914	0.197379	0.32488	0.0177715	0.0256965	1e-05	0.05482	0.00603675	0.0107566	1e-05	0.022109
Karelians (North)	5	0.565216	0.0899464	0.468607	0.687737	0.0718802	0.0137136	0.048183	0.082801	0.0696076	0.0232162	0.044511	0.099808	0.275221	0.0687734	0.185802	0.357428	0.0106972	0.0133143	1e-05	0.030291	0.0073776	0.00860482	1e-05	0.020185
Karelians (Tver)	11	0.441856	0.0592188	0.334602	0.518731	0.0484407	0.0105214	0.031127	0.067997	0.0767946	0.0281733	0.015666	0.119286	0.403234	0.0431787	0.336423	0.479183	0.0226481	0.0160916	1e-05	0.04497	0.00702682	0.0064546	1e-05	0.015527
"Karelia"
Ingrian Finns	11	0.845409	0.0551153	0.72533	0.921058	0.0258825	0.0127358	0.002371	0.047117	0.00667473	0.0122596	1e-05	0.039841	0.113068	0.0417178	0.054215	0.199556	0.00198291	0.00376672	1e-05	0.011418	0.00698209	0.00811426	1e-05	0.023954
Ingrians	18	0.806282	0.0715148	0.663957	0.902015	0.0121662	0.00969255	1e-05	0.031822	1e-05	1.91032e-13	1e-05	1e-05	0.16625	0.0626973	0.078115	0.294538	0.00775083	0.0116453	1e-05	0.033391	0.00754144	0.00992273	1e-05	0.026819
Votes	4	0.66625	0.102001	0.592172	0.815226	0.0151677	0.00654323	0.007873	0.022327	0.0131912	0.0152867	1e-05	0.028115	0.299025	0.0848775	0.176872	0.367919	0.00327975	0.00397293	1e-05	0.008064	0.00308725	0.0061545	1e-05	0.012319
"Ingria"
Baltic Finns	67	0.637473				0.0453814				0.0378392				0.261928				0.0103887				0.00698989
Pskov (Ostrov)	11	0.340529	0.0522082	0.253345	0.444647	0.000467545	0.00151751	1e-05	0.005043	0.039298	0.023665	0.001959	0.08009	0.599705	0.0300529	0.553364	0.651965	0.0190286	0.0192797	1e-05	0.060646	0.000971909	0.00221379	1e-05	0.006567
Pskov (Porkhov)	14	0.292373	0.0687156	0.172855	0.373883	0.00820364	0.00711715	1e-05	0.022673	0.0546456	0.0307373	0.019242	0.131479	0.608964	0.0378157	0.532237	0.659411	0.0346451	0.0137054	0.012299	0.059753	0.00116836	0.00333134	1e-05	0.012091
Novgorod (other)	5	0.439832	0.0722199	0.318228	0.486947	0.0101618	0.0100339	1e-05	0.021817	0.0347938	0.019689	0.009119	0.061641	0.44461	0.0400123	0.404255	0.510358	0.059326	0.0317746	0.03601	0.104632	0.0112764	0.0119345	1e-05	0.027391
Novgorod (Kabozha)	7	0.457452	0.0801234	0.340978	0.557983	0.0147999	0.0145929	1e-05	0.041952	0.0396279	0.0178141	0.018608	0.070927	0.450549	0.0749144	0.337006	0.554624	0.0300709	0.0117776	0.014894	0.047958	0.00750029	0.0080091	1e-05	0.017824
Novgorod (Lyubytino)	3	0.49708	0.095108	0.398985	0.588889	0.015121	0.010776	0.005698	0.02687	0.0287113	0.0194742	0.009959	0.048835	0.412552	0.0708994	0.348209	0.488561	0.0401563	0.0161623	0.026063	0.057798	0.00637867	0.00721662	1e-05	0.014217
Yaroslavl (Mologa)	3	0.362564	0.0269591	0.337262	0.39092	0.0154707	0.0130204	0.002702	0.028729	0.0672717	0.0225379	0.04343	0.088228	0.495457	0.000813438	0.494724	0.496332	0.04889	0.0114933	0.042095	0.06216	0.010348	0.00653888	0.002859	0.014925
Yaroslavl (other)	13	0.393793	0.0494005	0.291769	0.50763	0.0142367	0.0118958	1e-05	0.033094	0.0347607	0.0124159	0.003152	0.056039	0.479232	0.045444	0.384623	0.577829	0.0701425	0.0145229	0.049004	0.094237	0.0078352	0.00870329	1e-05	0.030709
"Central Russians"	56	0.39766				0.0112087				0.0427299				0.498724				0.0431799				0.00649697
MEAN		0.525561				0.0294341				0.0401215				0.372433				0.0256913				0.00675986
MIN		0.292373				0.000467545				1e-05				0.113068				0.00198291				0.000971909
MAX		0.845409				0.0718802				0.0767946				0.608964				0.0701425				0.0112764

## Sheet: Table S7
Supplementary Table S7. Proportions of ancestral components based on the ADMIXTURE analysis results at K=22
Populations	N (samples)	k4 (MEAN)	k4 (σ)	k4 (MIN)	k4 (MAX)	k22 (MEAN)	k22 (σ)	k22 (MIN)	k22 (MAX)	k16 (MEAN)	k16 (σ)	k16 (MIN)	k16 (MAX)	k18 (MEAN)	k18 (σ)	k18 (MIN)	k18 (MAX)	k15 (MEAN)	k15 (σ)	k15 (MIN)	k15 (MAX)	k10 (MEAN)	k10 (σ)	k10 (MIN)	k10 (MAX)	k3 (MEAN)	k3 (σ)	k3 (MIN)	k3 (MAX)	other
Veps	9	0.431094	0.059505	0.297077	0.506997	0.276682	0.0605472	0.204157	0.400202	0.0263421	0.0307223	1e-05	0.085116	0.0163927	0.016799	1e-05	0.050735	0.122756	0.0412928	0.041254	0.17217	1e-05	1.60777e-13	1e-05	1e-05	1e-05	1.60777e-13	1e-05	1e-05	0.126715
Karelians (South-Western, Livvi)	5	0.447274	0.111182	0.268159	0.549181	0.260086	0.166462	0.112048	0.54225	0.0058196	0.0129907	1e-05	0.029058	0.0349614	0.0402473	1e-05	0.09482	0.0731846	0.0684231	1e-05	0.145777	1e-05	1.60777e-13	1e-05	1e-05	0.0456536	0.0700044	1e-05	0.158714	0.13301
Karelians (South-Eastern, Ludic)	4	0.471007	0.0793675	0.363544	0.553591	0.243156	0.109832	0.152317	0.400274	0.036427	0.0565089	1e-05	0.119077	0.00520075	0.00604422	1e-05	0.011346	0.101287	0.0476018	0.052198	0.149068	1e-05	0	1e-05	1e-05	1e-05	0	1e-05	1e-05	0.142903
Karelians (North)	5	0.530884	0.114698	0.436178	0.695882	0.217001	0.0654462	0.154921	0.308885	0.0257026	0.0341099	1e-05	0.08284	0.0469912	0.0433641	1e-05	0.086752	0.001507	0.00334739	1e-05	0.007495	1e-05	1.60777e-13	1e-05	1e-05	0.0321768	0.0473183	1e-05	0.104879	0.145727
Karelians (Tver)	11	0.354713	0.0422781	0.279202	0.415461	0.317409	0.127438	1e-05	0.419353	0.0502873	0.0357598	0.012028	0.11035	0.0260305	0.0254048	1e-05	0.073664	0.0280675	0.0280505	1e-05	0.097226	1e-05	2.03369e-13	1e-05	1e-05	0.0514667	0.105114	1e-05	0.330536	0.172017
"Karelia"	34	0.446994				0.262867				0.0289157				0.0259153				0.0653602				1e-05				0.0258634				0.144074
Ingrian Finns	11	0.666107	0.0461745	0.578838	0.714086	0.0259285	0.054825	1e-05	0.170817	0.00202755	0.00607023	1e-05	0.020244	0.0102448	0.0229124	1e-05	0.061983	0.00634582	0.0210135	1e-05	0.069704	0.170768	0.0827945	0.043223	0.307189	0.0747525	0.0676339	1e-05	0.177605	0.0438261
Ingrians (Soikkola and Lower Luga)	18	0.624561	0.108729	0.4482	0.77274	0.0394681	0.0564732	1e-05	0.164753	0.00738256	0.0148318	1e-05	0.055861	0.00294283	0.00845734	1e-05	0.030192	0.00326356	0.00968235	1e-05	0.035182	0.205119	0.0414504	0.133076	0.268071	0.0873944	0.096386	1e-05	0.276296	0.0298681
Votes	4	0.425784	0.0779586	0.315249	0.49785	0.141092	0.181481	1e-05	0.380126	0.006819	0.013618	1e-05	0.027246	0.0139133	0.0247763	1e-05	0.051041	0.00986875	0.0197175	1e-05	0.039445	0.171591	0.0601475	0.109033	0.243452	0.186876	0.141665	1e-05	0.31366	0.0440567
"Ingria"	33	0.572151				0.0688297				0.0054097				0.00903363				0.00649271				0.182493				0.116341				0.0392503
Baltic Finns	67	0.493928				0.190103				0.020101				0.0195847				0.0432849				0.068441				0.0597924				0.104765
Pskov (Ostrov)	11	0.0194042	0.0211203	1e-05	0.056575	0.132273	0.107739	1e-05	0.316315	0.00882645	0.0108881	1e-05	0.028904	0.00192164	0.00606299	1e-05	0.020186	0.0555116	0.0274483	0.013812	0.091094	0.237116	0.0372842	0.178373	0.297813	0.482586	0.110055	0.291274	0.653905	0.0623611
Pskov (Porkhov)	14	0.0604566	0.0268432	0.010194	0.10158	0.16366	0.126605	1e-05	0.39582	0.0331536	0.0310726	1e-05	0.090158	0.0173583	0.0295468	1e-05	0.085283	0.0445169	0.0327185	1e-05	0.1027	0.138174	0.0785579	0.039096	0.268189	0.427788	0.0979054	0.241119	0.564267	0.114892
Novgorod (other)	5	0.119921	0.0502039	0.064321	0.197786	0.0829554	0.167624	1e-05	0.381717	0.0007918	0.00174816	1e-05	0.003919	0.0138188	0.0203181	1e-05	0.045048	0.0786536	0.053377	0.014694	0.155496	0.214688	0.0340511	0.161026	0.250505	0.376	0.132131	0.159091	0.494478	0.113171
Novgorod (Kabozha)	7	0.1405	0.0431927	0.079891	0.187545	0.0691124	0.0740953	1e-05	0.185259	0.0180634	0.0236662	1e-05	0.056031	1e-05	1.31274e-13	1e-05	1e-05	0.0941529	0.0281527	0.03946	0.123479	0.179617	0.0638933	0.074476	0.272224	0.386298	0.103644	0.284033	0.59038	0.112246
Novgorod (Lyubytino)	3	0.195811	0.0713164	0.126755	0.269191	0.235505	0.213178	0.060417	0.472893	0.0201213	0.0348339	1e-05	0.060344	1e-05	0	1e-05	1e-05	0.0843327	0.0172812	0.06502	0.098337	0.211039	0.0286989	0.180013	0.236635	0.181852	0.154086	0.005144	0.288186	0.0713283
Yaroslavl (Mologa)	3	0.0805837	0.0152562	0.068026	0.097562	0.090561	0.109144	1e-05	0.211749	0.0436937	0.0299698	0.018249	0.076729	0.0177957	0.0158309	1e-05	0.030345	0.066342	0.0136421	0.055914	0.081781	0.182181	0.0287067	0.151899	0.208998	0.383595	0.118605	0.247035	0.460849	0.135248
Yaroslavl (other)	13	0.0609871	0.022563	0.028091	0.098343	0.0590311	0.0621983	1e-05	0.15629	0.0120245	0.013722	1e-05	0.042693	0.0093126	0.0178494	1e-05	0.053042	0.0897033	0.0527244	0.00707	0.195836	0.225894	0.0600642	0.132216	0.325514	0.418724	0.0717432	0.296421	0.520448	0.124324
"Central Russians"	56	0.0968091				0.119014				0.019525				0.00860386				0.0733161				0.198387				0.379549				0.104796
MEAN		0.317255				0.163549				0.0203999				0.0151762				0.0578033				0.121015				0.197565				0.107235
MIN		0.0194042				0.0259285				0.0007918				1e-05				0.001507				1e-05				1e-05				0.0298681
MAX		0.666107				0.317409				0.0502873				0.0469912				0.122756				0.237116				0.482586				0.172017
